# Supplementary material for: High Redox Status as the Basis for Heavy Metal Tolerance of Sesuvium portulacastrum L. Inhabiting Contaminated Soil in Jeddah, Saudi Arabia
Source: Antioxidants (Basel). 2021 Dec 22;11(1):19. doi: 10.3390/antiox11010019 (PMC8773048; doi:10.3390/antiox11010019)
Supplement: Supplementary file 1 [file antioxidants-11-00019-s001.zip]

Archive with 1 entries (1 files):
- antioxidants-1510203-supplementary.pdf
